# Supplementary material for: Phytochemistry and Wound-Healing, Enzyme-Inhibitory, and Antifungal Activities of the Wild Forage Legume Lotus rectus L
Source: Plants (Basel). 2026 Apr 29;15(9):1367. doi: 10.3390/plants15091367 (PMC13164895; doi:10.3390/plants15091367)
Supplement: Supplementary file 1 [file plants-15-01367-s001.zip]

Archive with 1 entries (1 files):
- plants-4255734-supplementary.pdf
